# Supplementary material for: Characterization and comparison of the fecal bacterial microbiota in Red Back Pine Root Snake (Oligodon formosanus) and Chinese Slug-Eating Snake (Pareas chinensis)
Source: Front Microbiol. 2025 Apr 16;16:1575405. doi: 10.3389/fmicb.2025.1575405 (PMC12040955; doi:10.3389/fmicb.2025.1575405)
Supplement: Supplementary file 1 [file Data_Sheet_1.zip]

Archive with 11 entries (8 files):
- Supplementary Document 1/
- Supplementary Document 1/.DS_Store
- Supplementary Document 1/treat1.sample.class.bar.data
- Supplementary Document 1/treat1.sample.family.bar.data
- Supplementary Document 1/treat1.sample.phylum.bar.data
- __MACOSX/
- __MACOSX/._Supplementary Document 1
- __MACOSX/Supplementary Document 1/
- __MACOSX/Supplementary Document 1/._.DS_Store
- __MACOSX/Supplementary Document 1/._treat1.sample.class.bar.data
- __MACOSX/Supplementary Document 1/._treat1.sample.phylum.bar.data
