# Supplementary material for: Characterization and comparison of the fecal bacterial microbiota in Red Back Pine Root Snake (Oligodon formosanus) and Chinese Slug-Eating Snake (Pareas chinensis)
Source: Front Microbiol. 2025 Apr 16;16:1575405. doi: 10.3389/fmicb.2025.1575405 (PMC12040955; doi:10.3389/fmicb.2025.1575405)
Supplement: Supplementary file 1 [file Data_Sheet_1.zip › Supplementary Document 1/treat1.sample.class.bar.data]

	XT1	XT2	XT3	XT4	XT5	XT6	Z1	Z2	Z3
Bacteroidia	0.0	0.7339760291818656	0.23326032540675845	0.25263157894736843	0.21936951576210595	0.42178770949720673	0.4182228915662651	0.45272591486183716	0.4126637554585153
Clostridia	0.6678029129222188	0.14382490880667015	0.44258448060075095	0.22929824561403508	0.5679233019174521	0.38594040968342647	0.11114457831325301	0.11082897684839432	0.043668122270742356
Gammaproteobacteria	0.3320421444065696	0.0005211047420531526	0.00344180225281602	0.014035087719298246	0.016412089697757554	0.0037243947858473	0.4371987951807229	0.40537714712471995	0.5312954876273653
Deltaproteobacteria	0.0	0.10656591974986972	0.313360450563204	0.432280701754386	0.1644458888527787	0.1643389199255121	0.0	0.0	0.00024260067928190198
Verrucomicrobiae	0.0	0.0	0.004849812265331665	0.06947368421052631	0.027786805329866753	0.0	0.0	0.0	0.00024260067928190198
Erysipelotrichia	0.0	0.006513809275664409	0.0006257822277847309	0.0007017543859649122	0.0024374390640233994	0.004422718808193668	0.01882530120481928	0.012546676624346527	0.00024260067928190198
Alphaproteobacteria	0.0001549426712116517	0.007556018759770714	0.00015644555694618273	0.0015789473684210526	0.0004874878128046799	0.017690875232774673	0.005271084337349397	0.005377147124719941	0.0
Bacilli	0.0	0.0002605523710265763	0.0	0.0	0.0	0.0	0.007680722891566265	0.007916355489171023	0.0
Coriobacteriia	0.0	0.000781657113079729	0.00172090112640801	0.0	0.0011374715632109197	0.0	0.0	0.00014936519790888724	0.008005822416302766
Fusobacteriia	0.0	0.0	0.0	0.0	0.0	0.002094972067039106	0.0007530120481927711	0.003883495145631068	0.00363901018922853
Others	0.0	0.0	0.0	0.0	0.0	0.0	0.0009036144578313253	0.001194921583271098	0.0
