# Supplementary material for: Characterization and comparison of the fecal bacterial microbiota in Red Back Pine Root Snake (Oligodon formosanus) and Chinese Slug-Eating Snake (Pareas chinensis)
Source: Front Microbiol. 2025 Apr 16;16:1575405. doi: 10.3389/fmicb.2025.1575405 (PMC12040955; doi:10.3389/fmicb.2025.1575405)
Supplement: Supplementary file 1 [file Data_Sheet_1.zip › Supplementary Document 1/treat1.sample.family.bar.data]

	XT1	XT2	XT3	XT4	XT5	XT6	Z1	Z2	Z3
Tannerellaceae	0.0	0.7071391349661282	0.06805381727158949	0.23087719298245615	0.17825804354891128	0.3947858472998138	0.0	0.00014936519790888724	0.0
Bacteroidaceae	0.0	0.011724856696195935	0.15535043804755944	0.020526315789473684	0.03721156971075723	0.0111731843575419	0.3844879518072289	0.41015683345780435	0.4039301310043668
Desulfovibrionaceae	0.0	0.10656591974986972	0.313360450563204	0.432280701754386	0.1644458888527787	0.1643389199255121	0.0	0.0	0.00024260067928190198
Moraxellaceae	0.33157731639293464	0.0	0.0031289111389236545	0.012456140350877193	0.014949626259343516	0.0	0.173644578313253	0.1917849141150112	0.35419699175157693
Lachnospiraceae	0.0021691973969631237	0.046638874413757164	0.2284105131414268	0.061052631578947365	0.20360740981475464	0.1627094972067039	0.07454819277108433	0.07632561613144137	0.024017467248908297
Caloramatoraceae	0.665478772854044	0.0	0.005475594493116395	0.028421052631578948	0.06857328566785831	0.0	0.014608433734939759	0.015384615384615385	0.00024260067928190198
Family_XIII	0.0	0.07868681605002606	0.07478097622027534	0.07052631578947369	0.12365940851478713	0.13756983240223464	0.0012048192771084338	0.0034353995519044063	0.014070839398350316
Enterobacteriaceae	0.0001549426712116517	0.0005211047420531526	0.00031289111389236547	0.0	0.0014624634384140397	0.0023277467411545625	0.1858433734939759	0.1299477221807319	0.17637069383794274
Ruminococcaceae	0.0001549426712116517	0.01641479937467431	0.11483103879849813	0.05754385964912281	0.1433214169645759	0.07867783985102421	0.0034638554216867468	0.003286034353995519	0.005337214944201844
Akkermansiaceae	0.0	0.0	0.004849812265331665	0.06947368421052631	0.027786805329866753	0.0	0.0	0.0	0.00024260067928190198
Others	0.00046482801363495507	0.03230849400729547	0.03144555694618272	0.016842105263157894	0.036724081897952544	0.048417132216014895	0.1621987951807229	0.16952949962658706	0.021348859776807377
