# Supplementary material for: Characterization and comparison of the fecal bacterial microbiota in Red Back Pine Root Snake (Oligodon formosanus) and Chinese Slug-Eating Snake (Pareas chinensis)
Source: Front Microbiol. 2025 Apr 16;16:1575405. doi: 10.3389/fmicb.2025.1575405 (PMC12040955; doi:10.3389/fmicb.2025.1575405)
Supplement: Supplementary file 1 [file Data_Sheet_1.zip › Supplementary Document 1/treat1.sample.phylum.bar.data]

Phylum	XT1	XT2	XT3	XT4	XT5	XT6	Z1	Z2	Z3
Bacteroidetes	0.0	0.7339760291818656	0.23326032540675845	0.25263157894736843	0.21936951576210595	0.42178770949720673	0.4182228915662651	0.45272591486183716	0.4126637554585153
Proteobacteria	0.33219708707778123	0.1146430432516936	0.3169586983729662	0.4478947368421053	0.18134546636334092	0.1857541899441341	0.44246987951807226	0.4107542942494399	0.5315380883066473
Firmicutes	0.6678029129222188	0.15059927045336113	0.44321026282853565	0.23	0.5703607409814755	0.39036312849162014	0.13765060240963856	0.13129200896191187	0.04391072295002426
Verrucomicrobia	0.0	0.0	0.004849812265331665	0.06947368421052631	0.027786805329866753	0.0	0.0	0.0	0.00024260067928190198
Actinobacteria	0.0	0.000781657113079729	0.00172090112640801	0.0	0.0011374715632109197	0.0	0.00015060240963855423	0.001194921583271098	0.008005822416302766
Fusobacteria	0.0	0.0	0.0	0.0	0.0	0.002094972067039106	0.0007530120481927711	0.003883495145631068	0.00363901018922853
Patescibacteria	0.0	0.0	0.0	0.0	0.0	0.0	0.0007530120481927711	0.00014936519790888724	0.0
