# Supplementary material for: Characterization and comparison of the fecal bacterial microbiota in Red Back Pine Root Snake (Oligodon formosanus) and Chinese Slug-Eating Snake (Pareas chinensis)
Source: Front Microbiol. 2025 Apr 16;16:1575405. doi: 10.3389/fmicb.2025.1575405 (PMC12040955; doi:10.3389/fmicb.2025.1575405)
Supplement: Supplementary file 2 [file Data_Sheet_2.zip]

Archive with 8 entries (5 files):
- Supplementary Document 2/
- Supplementary Document 2/.DS_Store
- Supplementary Document 2/alpha_diversity.xls
- __MACOSX/
- __MACOSX/._Supplementary Document 2
- __MACOSX/Supplementary Document 2/
- __MACOSX/Supplementary Document 2/._.DS_Store
- __MACOSX/Supplementary Document 2/._alpha_diversity.xls
