# Supplementary material for: Characterization and comparison of the fecal bacterial microbiota in Red Back Pine Root Snake (Oligodon formosanus) and Chinese Slug-Eating Snake (Pareas chinensis)
Source: Front Microbiol. 2025 Apr 16;16:1575405. doi: 10.3389/fmicb.2025.1575405 (PMC12040955; doi:10.3389/fmicb.2025.1575405)
Supplement: Supplementary file 2 [file Data_Sheet_2.zip › Supplementary Document 2/alpha_diversity.xls]

Sample ID	Feature	ACE	Chao1	Simpson	Shannon	PD_whole_tree	Coverage
XT1	11	158.9398	32.0000	0.4479	0.9600	1.4612	0.9989
XT2	29	33.7427	36.5000	0.4945	1.8003	3.5454	0.9984
XT3	43	47.5196	46.7500	0.8396	3.3038	4.3052	0.9991
XT4	39	67.9141	52.7500	0.7591	2.8658	3.9946	0.9981
XT5	45	51.8092	54.3333	0.9087	3.8942	4.4143	0.9987
XT6	37	37.2608	37.0000	0.7902	2.9850	3.9741	0.9998
Z1	68	69.0417	68.3750	0.8216	3.5824	5.3441	0.9995
Z2	75	80.8606	86.2500	0.8083	3.6280	5.9402	0.9985
Z3	35	55.2305	57.0000	0.7610	2.6472	3.9290	0.9971
